# Supplementary material for: Sex-specific effects of cooperative breeding and colonial nesting on prosociality in corvids
Source: eLife. 2020 Oct 20;9:e58139. doi: 10.7554/eLife.58139 (PMC7609055; doi:10.7554/eLife.58139)
Supplement: Source code 1. [file elife-58139-code1.zip]

Archive with 1 entries (1 files):
- REVISION2Hornetal.CorvidProsocialitySourceCodeFile1.txt
